# Supplementary material for: Sequential anlotinib and camrelizumab combination therapy achieves exceptional survival in multi-driver mutated, TMB-low/PD-L1-low/MSS pulmonary sarcomatoid carcinoma: case report and literature review
Source: Front Immunol. 2026 Jan 8;16:1718918. doi: 10.3389/fimmu.2025.1718918 (PMC12823830; doi:10.3389/fimmu.2025.1718918)
Supplement: Supplementary file 1 [file Table1.xlsx]

## Sheet: Sheet1
Table 1 Summary of classic clinical studies on pulmonary sarcomatoid carcinoma
Author	Study Type	Year/Country	Number	Pathologic stage				Treatment methods	PFS (mouths)	Median-OS/survival rate (mouths)
				Ⅰ	Ⅱ	Ⅲ	Ⅳ
Lee J[10]	Retrospective Cohort​	2018/Korea	17	0	0	0	17	Chemotherapy[mesna, doxorubicin, ifosfamide, and dacarbazine (MAID)](17, 100%)	2.8	Overall 8.7
Davis MP[15]	Retrospective Cohort​	1984/American	17	8	2	6	1	Pulmonary resection/palliative resection/Internal Medicine Treatment(15/1/1, 88.2%/5.9%/5.9%)	——	Overall 12,2-year survival rate 50.0%
Lococo F[16]	Retrospective Cohort​	2017/Italy	148	36	69	33	10	Pneumonectomy/ bilobectomy/sublobar resection(8/132/8, 5.4%/89.8%/5.4%)	——	Overall 19, 5-year survival rate 12.6%
Sun L[17]	Retrospective Cohort​	2020/China	175	51	33	60	31	surgical/surgical+neoadjuvant chemotherapy/surgical+djuvant chemotherapy/radiotherapy± chemotherap/best supportive care(53/1/78/32/11, 30.3%/0.6%/44.6%/18.3%/6.3%)	8	Overall 12, 5-year survival rate 25.1%
Steuer CE[18]	SEER database	2017/American	7965	1054	579	1445	2858	Surgery/ Radiation/ Chemotherapy(3057/3017/2985, 38.4%/37.9%/37.5%)	——	Overall 6.4, stage I-II, III and IV were 16.9, 5.8 and 5.4 months.1-, 3-, and 5-year survival rates were 33.7%, 18.4%, and 14.4%
Xie Y[19]	SEER database	2022/China	400	66	82	91	161	Surgical/ chemotherapy/radiotherapy(197/208/151, 49.3%/52.0%/37.8%)	——	Overall 9 ,1-, 3-, and 5-year survival rates were 42%, 27%, and 21%
Gong T[20]	Retrospective Cohort​	2022/China	78	29	26	19	4	Surgey/ Surgey+radiotherapy±chemotherapy/ Surgey+chemotherapy±radiotherapy care(78/46/28, 100.0%/59.0%/35.9%)	——	Overall 16.6, 5-year survival rates 3.85%
Abdallah HM[21]	NCDB database	2021/American	1497	678	550	269	0	Adjuvant chemotherapy/no chemotherapy(932/565, 37.8%/62.2%)	——	Stage I, II, III were 56.3%, 41.0%, and 23.1%
Vieira T[22]	Retrospective Cohort​	2013/France	97	0	0	14	83	Platinum-based chemotherapy regimen/ non–platinum-based chemotherapy(71/26, 73.2%/26.8%)	2	Overall 6.3
Bae HM[23]	Retrospective Cohort​	2007/Korea	13	0	0	0	13	Chemotherapy	——	Overall 5
Hong JY[24]	Retrospective Cohort​	2008/Korea	12	0	0	0	12	Palliative chemotherapy(12, 100.0%)	——	Overall 8
Tamura Y[25]	Retrospective Cohort​	2015/Japan	16	0	0	2	14	Chemotherapy/ chemotherapy+radiotherapy(13/3/, 81.2%/18.8%)	1.5	Overall 7.2
Oizumi S[26]	Phase 2 study(HOT1201/NEJ024)	2022/Japan	16	0	0	0	16	carboplatin/paclitaxel (CP) ±bevacizumab(16, 100.0%)	2.6	Overall 8.8
Lu S[27]	Multicentre, single-arm, open-label, phase 2 study(NCT02897479)	2021/China	25	0	0	1	24	Savolitinib(harbouring MET exon 14 skipping alterations)	5.5	Overall 17.9
Lee J[28]	Retrospective Cohort​	2020/Korea	49	0	0	18	31	Prolizumab/ nivolumab/ atezolizumab(40/7/22, 85.1%/14.9%/4.3%)	7.2	Overall 22.2
Inomata M[29]	Multicenter observational study	2022/Japan	22	0	0	0	22	ICI monotherapy/ cytotoxic agents + ICI/ ICI doublet(15/6/1, 68.2%/27.3%/4.5%)	9.6, 1-, and 5- year PFS rates were 45.5% and 30.1%	1-, and 5- year survival rates were 50.1% and 50.1%
Wu S[30]	Retrospective Case	2023/China	1	0	0	1	0	Pembrolizumab combined with anlotinib(1,100.0%)	——	Overall 45
Qian X[31]	Retrospective Cohort​	2023/China	21	0	0	8	13	Combination therapies(ICIs+anlotinib)/ ICIs(13/8, 61.9%/38.1%)	9.2	Overall 22.8
Okauchi S[32]	Retrospective Case	2020/Japan	1	0	0	0	1	pembrolizumab and platinum-containing chemotherapy(1, 100%)	7	——
Kong F[33]	Retrospective Case	2020/China	1	0	0	1	0	camrelizumab plus doxorubicin	20	——
Kim M[34]	Phase II study(KCSG-LU16-07)	2020/Korea	18	0	0	0	18	durvalumab and tremelimumab	5.9	Overall 15.4
Domblides C[35]	Retrospective Cohort​	2020/France	37(4 cases Unknown)	0	4	12	17	platinum based chemotherapy regimen+ICI treatment	Overall 4.89, 1-year PFS rate of 15%	Overall 12.7
Gu L[62]	Retrospective Cohort​	2015/China	95	23	26	30	16	Lobectomy±radiotherapy±chemotherapy/ total lung resection ±radiotherapy±chemotherapy/ tumor excision ± radiotherapy chemotherapy/chemotherapy±radiotherapy(81/3/4/7,85.3%/3.2%/4.2%/7.4%)	——	Overall 11.54, 1-, 2-, 3-, and 5-year survival was 32%, 30%, 25%, and 21%
Maneenil K[63]	Retrospective Cohort​	2017/American	127(1 cases Unknown)	20	26	28	52	Surgey±radiotherapy±chemotherapy/ chemotherapy±radiotherapy/ best supportive care(61/41/25,48.0%/32.3%/19.7%)	——	Overall 9.9 ,1-, 2-, and 5-year survival rates were 42%, 23%, and 15%
Tamura M[64]	Retrospective Case	2006/Japan	2	0	0	0	2	Surgey/ best supportive care(1/1,50.0%/50.0%)	0	Overall 5
Karim NA[65]	Retrospective Cohort​	2017/American	24	5	8	5	6	Surgery/ Radiation/ Chemotherapy(16/8/7, 66.7%/33.3%/29.2%)	——	Overall 12
Zeng Q[66],	Retrospective Cohort​	2021/China	262	25	70	123	17	Surgery/ Surgery+Chemotherapy/ neoadjuvant chemotherapy or chemoradiotherapy+ Surgery/ Chemotherapy/ Radiation/chemoradiotherapy (96/117/26/14/3/6, 36.6%/44.7%/9.9%/5.3%/1.1%/2.3%)	——	Overall 22.0.1-, 3-, and 5-year survival rates were 59.9%, 40.1%, and 36.1%
Liang X[67]	Retrospective Cohort​	2021/China	1723	318	175	427	665	Surgery/ Radiation/ Chemotherapy(776/685/643, 45.0%/39.8%/37.3%)	——	Overall 8. 1-,2-, 3-, and 5-year survival rates were 38.6%, 26.3%, 22.1% and 18.1%
Sukrithan V[68]	Retrospective Case	2017/American	5	0	0	0	5	pembrolizumab	11+-29+	14+-33+
Li X[69]	Retrospective Case	2018/China	1	0	0	0	1	Apatinib(1, 100%)	14	——
Cimpeanu E[70]	Retrospective Case	2020/American	1	0	0	0	1	Pembrolizumab	14	——
Signorelli D[71]	Retrospective Cohort​	2019/American	16	0	0	0	16	ICIs	2.6	Overall 4.6
